# Supplementary material for: Cytotoxic and Proapoptotic Activity of Sanguinarine, Berberine, and Extracts of Chelidonium majus L. and Berberis thunbergii DC. toward Hematopoietic Cancer Cell Lines
Source: Toxins (Basel). 2019 Aug 23;11(9):485. doi: 10.3390/toxins11090485 (PMC6784183; doi:10.3390/toxins11090485)
Supplement: Supplementary file 1 [file toxins-11-00485-s001.zip]

Archive with 2 entries (2 files):
- Supplementary_File_revised_v2_proof.xlsx
- Supplementary_Material_revised_v2_proof.pdf
