# Supplementary material for: Cytotoxic and Proapoptotic Activity of Sanguinarine, Berberine, and Extracts of Chelidonium majus L. and Berberis thunbergii DC. toward Hematopoietic Cancer Cell Lines
Source: Toxins (Basel). 2019 Aug 23;11(9):485. doi: 10.3390/toxins11090485 (PMC6784183; doi:10.3390/toxins11090485)
Supplement: Supplementary file 1 [file toxins-11-00485-s001.zip › Supplementary_File_revised_v2_proof.xlsx]

## Sheet: BERBERINE IC10
	B2M	BAD	BAK1	BAX	BCL2	BCL2L1	BCL2L2	BID	BIK	BNIP1	BNIP2	BNIP3	CASP3	CASP8	CASP9	MCL1	PMAIP1	TP53
CEM/C1	0.268578	-0.560667	0.0203613	-0.191114	-0.0716041	-0.110698	-0.0457575	-0.0520764	-0.430626	0.0406023	-0.625252	-0.276544	0.33706	0.120574	0.0937718	0.0751819	0.197832	-0.0872467
CEM/C1	0.210853	0.323046	0.301464	0.155032	0.150449	-0.00612309	0.264346	0.071882	0.178689	0.16938	0.324694	-0.230623	0.331225	0.0899051	0.230704	0.0759118	0.302547	0.0515384
CEM/C1	0.241297	-0.123782	0.161068	-0.0118872	0.0398106	-0.0525663	0.109579	0.0103	-0.130768	0.10551	-0.149967	-0.252588	0.334454	0.10551	0.15564	0.0759118	0.250664	-0.0177288
Mean	0.240243	-0.120468	0.160965	-0.0159897	0.0395519	-0.0564626	0.109389	0.0100352	-0.127568	0.105164	-0.150175	-0.253252	0.334246	0.10533	0.160039	0.0756685	0.250348	-0.0178124
Standard Deviation	0.0288767	0.441866	0.140551	0.17311	0.111027	0.0523964	0.155052	0.0619796	0.30467	0.0643898	0.474973	0.022968	0.00292301	0.0153352	0.0685722	0.000421412	0.0523586	0.0693926
J45.01	0.238548	0.0145205	2.05049	0.39585	0.871339	0.426186	0.79588	0.714162	0.201397	-0.130768	-0.37059	3.00063	0.327767	0.114611	1.13761	0.216694	0.379668	-0.128427
J45.01	0.352568	0.40807	1.91054	0.454235	0.621592	0.536685	1.00719	0.515874	-0.00833099	-0.166216	-0.185087	2.61162	0.418964	0.0569049	0.979685	0.201397	0.267406	0.383636
J45.01	0.366049	-0.128427	1.99953	0.533391	0.954773	0.542701	1.02144	0.446382	0.119586	-0.225483	-0.110138	2.54769	0.476542	0.271842	0.967595	0.343999	0.305996	0.708761
J45.01	0.204934	-0.0570004	2.07251	0.40002	1.02514	0.432488	0.658774	0.730863	0.273927	-0.109579	-0.341989	3.17109	0.319314	0.1529	1.17158	0.262451	0.469085	-0.279841
Mean	0.290525	0.0592908	2.00827	0.445874	0.868211	0.484515	0.870821	0.60182	0.146645	-0.158011	-0.251951	2.83276	0.385647	0.149064	1.06412	0.256135	0.355539	0.171032
Standard Deviation	0.0807895	0.239731	0.0719619	0.0641198	0.176022	0.0638132	0.174988	0.142385	0.121035	0.0506873	0.124852	0.301559	0.0755468	0.090865	0.105506	0.0640621	0.088876	0.45728
CCRF/CEM	0.340642	-0.605548	-0.197911	-0.107349	0.327563	0	0.283979	-0.117475	0.195346	0.113943	-0.281498	0.306425	0.228913	0.219323	0.136721	0.170555	0.0770043	0.928754
CCRF/CEM	0.256237	-0.886057	-0.573489	-0.242604	0.0334238	-0.139063	0.0503798	-0.192465	0.197556	-0.0109954	-0.617983	0.172019	-0.00130484	-0.163676	-0.0218195	-0.00921731	-0.279841	3.17577
CCRF/CEM	0.26998	-1.05061	-1.12494	-0.245652	-0.211832	-0.167491	-0.0282604	-0.111259	0.324282	0.0149403	-0.730487	0.0314085	-0.0584886	-0.367543	-0.127844	-0.122629	-0.643974	0.00216606
CCRF/CEM	0.409595	-0.677781	-0.350665	-0.0974532	0.260787	-0.000869459	0.240549	-0.0624821	0.268812	0.118595	-0.435334	0.392169	0.167022	0.0468852	0.179552	0.165541	0.024075	2.24163
Mean	0.319113	-0.804999	-0.561751	-0.173264	0.102486	-0.076856	0.136662	-0.12092	0.246499	0.0591209	-0.516326	0.225505	0.0840354	-0.0662527	0.0416523	0.0510625	-0.205684	1.58708
Standard Deviation	0.0707532	0.202369	0.405896	0.0819351	0.244461	0.0890043	0.149598	0.0536621	0.0620756	0.0668604	0.198245	0.157965	0.135981	0.254703	0.142375	0.142812	0.331813	1.40211
HL-60	-0.262013	-0.396856	-0.642065	-0.354578	-0.0835461	0.0378248	-0.361511	-0.449772	-0.158015	-0.14752	-0.742321	-0.504456	-0.316953	-0.0931265	0.165838	-0.21467	-0.225483	-1.82391
HL-60	-0.117475	-0.378824	-0.581699	-0.268411	0.0305997	0.183555	-0.263603	-0.375718	-0.091515	-0.0141246	-0.630784	-0.358526	-0.240332	0.0220157	0.288473	-0.117475	-0.0824945	-2.52288
HL-60	-0.162412	-0.555955	-0.659556	-0.493495	-0.20204	-0.116907	-0.41005	-0.446117	-0.28567	-0.238824	-0.638272	-0.500313	-0.355561	-0.123782	0.0103	-0.269218	-0.286509	-2.22185
HL-60	-0.188425	-0.238824	-0.634512	-0.306273	-0.0893756	-0.0101054	-0.336299	-0.30103	-0.0963675	-0.112946	-0.617983	-0.552842	-0.254145	-0.0772745	0.159567	-0.191789	-0.181774	-1.63827
Mean	-0.182581	-0.392615	-0.629458	-0.355689	-0.0860906	0.0235918	-0.342866	-0.393159	-0.157892	-0.128354	-0.65734	-0.479034	-0.291748	-0.0680419	0.156044	-0.198288	-0.194065	-2.05173
Standard Deviation	0.0605229	0.129794	0.0335227	0.0984057	0.0950057	0.124721	0.0610656	0.0702412	0.0904037	0.0928381	0.0572702	0.0838031	0.0540525	0.0630657	0.113852	0.0629081	0.0858916	0.397396
HL-60/MX1	-0.0319843	0.949488	2.52441	-0.0535477	1.5048	0.130012	0.414305	0.0145205	-0.348722	-0.368556	-1.02228	1.12879	-0.647817	-0.578396	0.94176	-0.5867	0.252125	1.80366
HL-60/MX1	-0.0472076	0.911371	2.7493	-0.138466	1.94195	0.104487	0.372912	-0.0772745	-0.372634	-0.424812	-1.08619	1.13178	-0.703335	-0.551294	0.897847	-0.632644	0.137037	1.78557
HL-60/MX1	-0.0347983	0.93902	1.84673	-0.0741724	1.55077	0.130012	0.417638	0.0145205	0.183839	0.365488	-0.590067	1.13827	0.0346285	-0.232844	0.876737	-0.5867	0.21801	1.80366
HL-60/MX1	-0.0347983	0.949488	2.79846	-0.0741724	1.55077	0.130012	0.417638	0.0145205	0.183839	0.365488	-0.590067	1.12879	0.0346285	-0.232844	0.876737	-0.5867	0.21801	1.80366
Mean	-0.0371971	0.937341	2.47973	-0.0850895	1.63707	0.123631	0.405623	-0.00842823	-0.0884195	-0.0155981	-0.822149	1.13191	-0.320474	-0.398845	0.89827	-0.598186	0.206296	1.79914
Standard Deviation	0.00680419	0.0180033	0.438536	0.0368884	0.204405	0.0127624	0.0218639	0.0458975	0.314529	0.440639	0.269253	0.00447172	0.410663	0.192	0.0306532	0.0229719	0.0488925	0.00904504
HL-60/MX2	0.11694	2.6127	5.15354	3.14162	1.27395	0.824581	1.78684	1.32416	3.55699	1.69435	0.870228	4.05887	3.47425	1.40691	2.45983	3.16428	0.741703	1.91658
HL-60/MX2	0.338257	3.05396	0	0	1.27928	1.25273	2.03051	1.45614	0	1.83154	1.16932	3.91689	0	1.70067	2.77874	0	1.25508	4.93581
HL-60/MX2	0.344589	2.86622	4.46183	2.11098	1.94558	1.01523	1.96853	1.43691	2.82903	2.42482	1.56637	3.99609	2.78658	1.80719	2.66006	1.77428	1.21171	2.3874
HL-60/MX2	0.382557	2.97884	5.21068	2.68296	1.85038	0.991226	1.90961	1.48722	3.36943	2.47773	1.6425	4.05014	3.33427	1.84903	2.61206	2.40667	1.16699	2.63845
Mean	0.295586	2.87793	3.70651	1.98389	1.5873	1.02094	1.92387	1.42611	2.43886	2.10711	1.31211	4.0055	2.39878	1.69095	2.62767	1.83631	1.09387	2.96956
Standard Deviation	0.120693	0.192919	2.49434	1.38817	0.360851	0.176257	0.103841	0.0710567	1.65494	0.401917	0.360303	0.0652728	1.62648	0.199393	0.132016	1.34965	0.237517	1.34455
U266B1	0.107549	-0.235824	-0.079355	0.170555	0.211388	-0.00612309	0.146748	0.0107239	0.0354297	-0.00480371	-0.21254	-0.0783135	-0.133122	0.0523091	0.162564	0.0640834	0.0852906	0.0386202
U266B1	0.152288	0.0986437	-0.0777937	0.158965	0.195346	-0.00174066	0.215109	0.143639	0.131939	0.0297895	-0.076756	-0.048177	-0.107349	0.0224284	0.210586	0.129368	0.0965624	0.196176
U266B1	0.0784568	-0.0218195	-0.195861	0.174351	0.069298	0.0561423	0.157154	0.15351	0.125481	0.105851	-0.183096	-0.306273	-0.0357404	-0.0190881	0.0934217	0.202488	0.0759118	0.0174507
U266B1	0.158965	0.0362295	-0.0268721	0.140508	0.198107	0.0350293	0.223755	0.109241	0.0962146	0.0293838	-0.112946	0.0305997	-0.116339	0.0346285	0.16938	0.110926	0.124504	0.174641
Mean	0.124315	-0.0306925	-0.0949704	0.161095	0.168535	0.0208269	0.185692	0.104279	0.0972662	0.0400551	-0.146334	-0.100541	-0.0981375	0.0225695	0.158988	0.126716	0.0955673	0.106722
Standard Deviation	0.0381541	0.145332	0.0715427	0.0152048	0.0665273	0.0299136	0.0393497	0.0651923	0.0440574	0.0467641	0.0624247	0.144637	0.0429475	0.0303603	0.048587	0.0575054	0.0210578	0.091692
BERBERINE IC10

## Sheet: BERBERINE IC50
	B2M	BAD	BAK1	BAX	BCL2	BCL2L1	BCL2L2	BID	BIK	BNIP1	BNIP2	BNIP3	CASP3	CASP8	CASP9	MCL1	PMAIP1	TP53
CEM/C1	0.369216	-0.694649	-0.0649968	-0.138466	0.0629578	0.00987563	0.0944711	-0.0867161	-0.489455	0.0232525	-0.453457	-0.230623	0.219323	0.276921	0.2398	0.101747	0.277609	0.06032
CEM/C1	0.312389	0.198932	0.215902	0.178977	0.284882	0.114944	0.405005	0.0374265	0.11059	0.151982	0.497206	-0.194499	0.213783	0.246745	0.372544	0.103119	0.382557	0.199481
CEM/C1	0.342028	-0.247952	0.075547	0.0119931	0.17406	0.0678145	0.249932	-0.0241089	-0.189096	0.0877814	0.0220157	-0.216811	0.216694	0.261976	0.297104	0.102777	0.330211	0.130012
Mean	0.341211	-0.247889	0.075484	0.0175015	0.173966	0.0642115	0.249803	-0.0244662	-0.18932	0.0876721	0.0219215	-0.213978	0.2166	0.261881	0.303149	0.102548	0.330126	0.129938
Standard Deviation	0.0284223	0.44679	0.140449	0.158793	0.110962	0.052627	0.155267	0.0620721	0.300022	0.064365	0.475332	0.0182277	0.0027708	0.0150884	0.0665782	0.00071417	0.0524741	0.0695805
J45.01	0.0273496	0.237041	-0.0168249	-0.121478	0.147985	-0.0644927	-0.793174	0.318063	0.306854	0.149219	-0.0589858	0.525174	-0.080399	0.0937718	0.545678	0.0394141	-0.427128	-0.630784
J45.01	0.133858	0.499824	-0.164309	-0.0705811	-0.10902	0.0386202	-0.590067	0.11227	0.0899051	0.106531	0.118595	0.128722	0.0187005	0.0289777	0.380392	0.0170333	-0.546682	-0.124939
J45.01	0.154728	0.29292	-0.0731433	0.0170333	0.23147	0.0519239	-0.093665	0.0338257	0.233757	0.0546131	0.20085	0.071882	0.0689276	0.250908	0.375481	0.176959	-0.500313	0.207365
J45.01	-0.00656377	0.165541	0.00518051	-0.111821	0.301681	-0.0584886	-0.818156	0.345962	0.379124	0.170262	-0.0315171	0.695482	-0.0856568	0.131939	0.579555	0.0986437	-0.337242	-0.782516
Mean	0.077343	0.298832	-0.0622743	-0.0717116	0.143029	-0.00810931	-0.573766	0.20253	0.25241	0.120156	0.0572358	0.355315	-0.0196069	0.126399	0.470276	0.0830125	-0.452841	-0.332718
Standard Deviation	0.0789981	0.143779	0.0755978	0.0631463	0.179393	0.0619268	0.335971	0.153328	0.123526	0.0511102	0.123524	0.303449	0.0760791	0.0932533	0.107537	0.0714711	0.0914401	0.456809
CCRF/CEM	0.319938	-0.39794	-0.196543	-0.127844	0.275081	0.0406023	0.227372	-0.0105502	0.205475	0.16643	-0.2652	0.243038	0.213518	0.311118	0.245019	0.150142	0.160168	0.952453
CCRF/CEM	0.310906	-0.600326	-0.540608	-0.188425	0.0346285	0.0136797	0.0257154	0.0161974	0.333649	0.159567	-0.573489	0.173186	0.0515384	0.0289777	0.162266	0.0700379	-0.121478	3.22861
CCRF/CEM	0.321598	-0.756962	-1.09151	-0.181115	-0.210419	-0.0150229	-0.0530567	0.0972573	0.460447	0.185542	-0.686133	0.0326188	-0.00568285	-0.173925	0.0314085	-0.0433514	-0.49485	0.0986437
CCRF/CEM	0.388811	-0.465974	-0.348722	-0.118615	0.186391	0.0394141	0.140508	0.0652061	0.329398	0.213518	-0.414539	0.319314	0.144263	0.164353	0.288026	0.145196	0.10721	2.20549
Mean	0.335313	-0.555301	-0.544347	-0.154	0.0714203	0.0196683	0.0851348	0.0420277	0.332242	0.181264	-0.48484	0.192039	0.100909	0.0826308	0.18168	0.0805063	-0.0872375	1.6213
Standard Deviation	0.0359734	0.158573	0.391	0.0358539	0.212511	0.0262518	0.123727	0.0483708	0.10411	0.0241482	0.183994	0.121888	0.0972275	0.206224	0.11296	0.0903406	0.29796	1.37726
HL-60	-0.306273	-0.463442	-0.767004	-0.530178	-0.0979971	0.171434	-0.391474	-0.521434	-0.175874	-0.328827	-0.787812	-0.673664	-0.424812	-0.0846002	0.193403	-0.198596	-0.205512	-1.74473
HL-60	-0.150581	-0.438899	-0.69037	-0.455932	0.0161974	0.317436	-0.294136	-0.447332	-0.110138	-0.196543	-0.677781	-0.527244	-0.347754	0.0305997	0.242293	-0.101275	-0.0883098	-2.52288
HL-60	-0.211832	-0.625252	-0.74958	-0.677781	-0.261219	-0.0101054	-0.465974	-0.512862	-0.328827	-0.420216	-0.665546	-0.679854	-0.449772	-0.159267	0.0310043	-0.274088	-0.294992	-2.09691
HL-60	-0.233587	-0.305395	-0.721246	-0.481486	-0.104025	0.0944711	-0.366532	-0.372634	-0.114639	-0.294992	-0.60206	-0.728158	-0.361511	-0.069051	0.186674	-0.177178	-0.161781	-1.55284
Mean	-0.225568	-0.458247	-0.73205	-0.536344	-0.111761	0.143309	-0.379529	-0.463565	-0.18237	-0.310145	-0.6833	-0.65223	-0.395962	-0.0705795	0.163343	-0.187784	-0.187649	-1.97934
Standard Deviation	0.0642636	0.13122	0.0335809	0.0991932	0.11396	0.13788	0.0708902	0.0690673	0.102139	0.0923757	0.0771761	0.0868125	0.0491214	0.0781059	0.0916416	0.0710907	0.0863695	0.426693
HL-60/MX1	-0.0705811	-0.376751	-0.533132	-0.205512	0.795115	-0.0414361	-0.396856	-0.413413	0.140508	-0.115205	-0.50724	-0.537602	-0.313364	-0.16877	-0.226214	-0.329754	0.110926	-2.52288
HL-60/MX1	-0.0958256	-0.454693	-0.632644	-0.274905	1.23223	-0.0670192	-0.438899	-0.504456	0.116608	-0.17134	-0.571865	-0.534617	-0.368556	-0.142065	-0.251812	-0.375718	0.0534626	-2.69897
HL-60/MX1	-0.0695604	-0.372634	-0.560667	-0.210419	0.84398	-0.0414361	-0.396856	-0.413413	0.0707765	-0.0540393	-0.500313	-0.530178	-0.282329	-0.189096	-0.273273	-0.329754	0.134177	-2.52288
HL-60/MX1	-0.0695604	-0.376751	-0.518557	-0.210419	0.84398	-0.0414361	-0.396856	-0.413413	0.0707765	-0.0540393	-0.500313	-0.537602	-0.282329	-0.189096	-0.273273	-0.329754	0.134177	-2.52288
Mean	-0.0763819	-0.395207	-0.56125	-0.225314	0.928827	-0.0478319	-0.407366	-0.436173	0.0996672	-0.0986558	-0.519933	-0.535	-0.311645	-0.172257	-0.256143	-0.341245	0.108186	-2.5669
Standard Deviation	0.0129714	0.0397046	0.0506975	0.0331418	0.203578	0.0127915	0.0210215	0.0455215	0.0347578	0.056386	0.0347753	0.003509	0.0406638	0.0222921	0.022371	0.0229819	0.038093	0.0880456
HL-60/MX2	-0.138466	-0.286509	0.256477	2.36084	-0.385103	0.180986	-0.309804	-0.0824945	2.26947	-0.0520764	-0.395774	-0.263603	2.2072	-0.0181814	0.344196	2.46802	-0.0996329	2.03536
HL-60/MX2	-0.199971	0.115943	0.788381	4.85985	-0.379864	0.609167	-0.0665127	0.0496056	4.71598	0.0852906	-0.09691	-0.405607	4.73645	0.275542	0.651181	5.30724	0.0965624	4.17944
HL-60/MX2	-0.134304	-0.0186345	0.163758	0.967361	-0.330683	0.371622	-0.141463	0.0305997	0.97465	-0.0705811	-0.233587	-0.328827	0.747334	0.0174507	0.5325	1.07802	0.0530784	2.50618
HL-60/MX2	-0.0963675	0.0799045	0.0588055	1.53931	-0.425969	0.34772	-0.199971	0.0806265	1.51505	-0.0177288	-0.157391	-0.272459	1.29504	0.0591846	0.484442	1.71041	0.00817418	2.75723
Mean	-0.142277	-0.0273241	0.316855	2.43184	-0.380405	0.377374	-0.179438	0.0195843	2.36879	-0.0137739	-0.220915	-0.317624	2.2465	0.0834989	0.50308	2.64092	0.0145455	2.86955
Standard Deviation	0.0428732	0.181912	0.324556	1.71674	0.0390328	0.176266	0.10265	0.0711075	1.65244	0.0695786	0.129291	0.0653828	1.7658	0.131875	0.127005	1.86616	0.0842395	0.9231
U266B1	0.215902	-0.153663	2.22777	0.472025	-0.0168249	-0.0716041	-0.681937	-0.374688	-0.476254	-0.0757207	-0.774691	2.37502	-0.222573	-0.442493	0.992642	-0.970616	0.102091	-0.882729
U266B1	0.287578	0.3126	2.02326	0.505557	-0.00217692	0.0305997	-0.583359	-0.20412	-0.348722	-0.0101054	-0.607303	2.44166	-0.165579	-0.441291	1.2071	-0.860121	0.155336	-0.69897
U266B1	0.234517	0.225568	2.24532	0.498448	-0.127844	0.0884905	-0.640165	-0.194499	-0.354578	0.065953	-0.714443	2.18363	-0.093665	-0.482804	1.12385	-0.787812	0.123525	-0.872895
U266B1	0.276002	0.231979	1.28812	0.468938	-0.0172766	-0.0177288	-0.59176	-0.262807	-0.402305	-0.0287242	-0.226945	2.48906	-0.192465	-0.447332	1.1478	-0.899629	0.164947	-0.742321
Mean	0.2535	0.154121	1.94612	0.486242	-0.0410305	0.00743932	-0.624305	-0.259029	-0.395465	-0.0121493	-0.580845	2.37234	-0.168571	-0.45348	1.11785	-0.879545	0.136475	-0.799229
Standard Deviation	0.0338704	0.208976	0.4501	0.0184719	0.0582989	0.0682813	0.0458572	0.0828056	0.058964	0.0589355	0.245879	0.134225	0.055097	0.0197229	0.0905076	0.0763534	0.0289621	0.0925369
BERBERINE IC50

## Sheet: BERBERINE IC90
	B2M	BAD	BAK1	BAX	BCL2	BCL2L1	BCL2L2	BID	BIK	BNIP1	BNIP2	BNIP3	CASP3	CASP8	CASP9	MCL1	PMAIP1	TP53
CEM/C1	0.760121	-0.181774	1.52717	0.588832	0.43664	-0.0570004	0.224792	0.0413927	-0.667562	-0.115205	-1.00436	2.00081	0.30298	0.33666	1.3915	-0.312471	0.685563	-0.267606
CEM/C1	0.704494	0.623249	1.79534	0.929572	0.65887	0.0484418	0.535421	0.165541	-0.0447935	0.0136797	-0.0530567	2.04707	0.297761	0.306639	1.52363	-0.310691	0.790848	-0.128427
CEM/C1	0.733037	0.176091	1.65457	0.762078	0.547775	0.00130093	0.380211	0.103462	-0.368556	-0.05061	-0.528708	2.0244	0.300378	0.321805	1.44784	-0.31158	0.738305	-0.197911
Mean	0.73255	0.205855	1.65902	0.760161	0.547761	-0.00241922	0.380141	0.103465	-0.360304	-0.0507116	-0.52871	2.02409	0.300373	0.321702	1.45432	-0.311581	0.738238	-0.197981
Standard Deviation	0.0278167	0.403336	0.134141	0.170378	0.111115	0.0528195	0.155314	0.0620742	0.311466	0.0644422	0.475654	0.0231301	0.00260972	0.0150105	0.066303	0.000889949	0.0526427	0.0695896
J45.01	0.25358	0.351796	0.304275	0.00130093	0.319522	-0.00217692	-0.640165	0.282396	0.303196	0.24403	0.0640834	0.706206	0.103119	0.296665	0.678336	0.164947	-0.31158	-0.353596
J45.01	0.36661	0.626648	0.16346	0.0588055	0.0689276	0.107549	-0.429457	0.0831441	0.0923697	0.207634	0.248219	0.31618	0.193125	0.238297	0.519434	0.148603	-0.424812	0.157457
J45.01	0.381296	0.394977	0.258637	0.140194	0.403121	0.114611	0.0576661	0.0174507	0.216957	0.149835	0.324077	0.255031	0.25261	0.454082	0.490941	0.302547	-0.385103	0.48373
J45.01	0.230193	0.29048	0.33646	0.0211893	0.483445	0.0145205	-0.653647	0.320562	0.385606	0.275542	0.101747	0.886773	0.106871	0.344981	0.70612	0.234011	-0.211832	-0.49485
Mean	0.30792	0.415975	0.265708	0.0553723	0.318754	0.0586259	-0.416401	0.175888	0.249532	0.21926	0.184531	0.541047	0.163931	0.333506	0.598708	0.212527	-0.333332	-0.0518149
Standard Deviation	0.0770772	0.146847	0.0752728	0.0613695	0.179494	0.0610193	0.332298	0.148299	0.125376	0.0539635	0.122325	0.305054	0.0722732	0.0914555	0.109203	0.0705109	0.0936026	0.453856
CCRF/CEM	0.388634	-0.463442	-0.319664	-0.156145	0.440752	0.0852906	0.273927	-0.00788851	0.134177	0.130977	-0.121478	0.376029	0.30103	0.407901	0.269513	0.224533	0.244525	0.994977
CCRF/CEM	0.370143	-0.677781	-0.645892	-0.225483	0.197556	-0.0381045	0.112605	-0.0118872	0.287802	0.0941216	-0.41005	0.312812	0.138303	0.140508	0.177248	0.108227	-0.0467237	3.27089
CCRF/CEM	0.384353	-0.841638	-1.18046	-0.237321	-0.047692	-0.0670192	0.0338257	0.069298	0.414472	0.119915	-0.522879	0.172019	0.0813473	-0.0629839	0.0766404	-0.00524306	-0.443697	0.135769
CCRF/CEM	0.457579	-0.533132	-0.47237	-0.146302	0.359076	0.0845763	0.237041	0.0484418	0.293141	0.157759	-0.269218	0.465234	0.240799	0.285332	0.312389	0.219585	0.191451	2.27548
Mean	0.400177	-0.628998	-0.654596	-0.191313	0.237423	0.0161858	0.16435	0.024491	0.282398	0.125693	-0.330906	0.331523	0.19037	0.192689	0.208948	0.136775	-0.0136114	1.66928
Standard Deviation	0.0390755	0.167526	0.375051	0.0467161	0.215269	0.0802563	0.111063	0.040633	0.11483	0.0263709	0.173957	0.123357	0.0989708	0.202477	0.104687	0.108847	0.313451	1.38311
HL-60	-0.0619809	0.205204	-0.334419	-0.173277	-0.100179	0.312812	0.0511525	-0.215383	0.126131	-0.0428718	-0.38934	-0.449772	-0.238072	0.309843	0.529687	-0.0867161	-0.17134	-1.5376
HL-60	0.0689276	0.221936	-0.289883	-0.0376307	0.0141003	0.458789	0.149219	-0.141463	0.192289	0.0902581	-0.279014	-0.303644	-0.161151	0.424882	0.631139	0.0103	-0.0109954	-2.30103
HL-60	0.00216606	-0.00174066	-0.262807	-0.294136	-0.266803	0.150142	-0.0721166	-0.261219	-0.0819697	-0.157391	-0.326058	-0.477556	-0.316953	0.214314	0.31492	-0.207608	-0.262013	-1.95861
HL-60	-0.0423927	0.309204	-0.243364	-0.177832	-0.159894	0.253338	0.0232525	-0.116907	0.134177	-0.0619809	-0.308919	-0.536107	-0.228413	0.271842	0.469527	-0.120331	-0.181115	-1.40894
Mean	-0.00831999	0.183651	-0.282618	-0.170719	-0.128194	0.29377	0.0378769	-0.183743	0.0926569	-0.0429964	-0.325833	-0.44177	-0.236147	0.30522	0.486318	-0.101089	-0.156366	-1.80154
Standard Deviation	0.0580735	0.131737	0.0394524	0.104883	0.11726	0.128915	0.0910783	0.066479	0.120091	0.101986	0.0465878	0.0988653	0.0638163	0.0889163	0.132304	0.0900568	0.105088	0.407415
HL-60/MX1	0.337659	-0.414539	1.16062	0.501744	0.502017	0.117271	-0.0555173	-0.260428	-0.159894	-0.160522	-1.07058	1.52132	-0.41005	-0.677781	1.02387	-0.679854	0.659916	0.439806
HL-60/MX1	0.302764	-0.452225	1.3855	0.442323	0.93917	0.091667	-0.09691	-0.352617	-0.183759	-0.216811	-1.13668	1.52432	-0.464706	-0.649752	0.984752	-0.725842	0.58816	0.421768
HL-60/MX1	0.330008	-0.424812	0.482874	0.506776	0.574957	0.117271	-0.0555173	-0.260428	-0.267606	-0.0840728	-1.05552	1.51705	-0.378824	-0.742321	0.963599	-0.679854	0.669038	0.439806
HL-60/MX1	0.330008	-0.414539	1.43466	0.506776	0.574957	0.117271	-0.0555173	-0.260428	-0.267606	-0.0840728	-1.05552	1.52132	-0.378824	-0.742321	0.963599	-0.679854	0.669038	0.439806
Mean	0.32511	-0.426529	1.11591	0.489404	0.647775	0.11087	-0.0658655	-0.283475	-0.219716	-0.13637	-1.07957	1.521	-0.408101	-0.703044	0.983955	-0.691351	0.646538	0.435297
Standard Deviation	0.0153276	0.0178022	0.438565	0.0314772	0.197283	0.0128022	0.0206963	0.0460947	0.0561503	0.064612	0.0387259	0.00298965	0.0405061	0.046775	0.0284168	0.0229942	0.0391556	0.00901891
U266B1	0.170848	-0.0310503	2.35005	0.582858	-0.772113	-0.0163737	0.33163	0.321391	-1.22185	0.156549	-1.52288	1.14721	-0.440093	-0.0452752	1.36696	-0.517126	0.145196	-0.450997
U266B1	0.134496	0.319522	2.03031	0.597695	-0.872895	-0.0457575	0.315551	0.37858	-1.21467	0.106871	-1.48149	1.09255	-0.497573	-0.159267	1.33718	-0.531653	0.109916	-0.407823
U266B1	0.0425755	0.232742	2.25237	0.536432	-0.995679	0.0124154	0.257679	0.388456	-1.21467	0.182985	-1.58503	0.834548	-0.425969	-0.200659	1.22945	-0.458421	0.0576661	-0.555955
U266B1	0.21801	0.334253	1.39028	0.65629	-0.793174	0.0314085	0.401401	0.412796	-1.16749	0.183555	-0.12436	1.2493	-0.429457	-0.0700704	1.373	-0.476254	0.214844	-0.352617
Mean	0.141482	0.213867	2.00575	0.593319	-0.858465	-0.00457684	0.326565	0.375306	-1.20467	0.15749	-1.17844	1.0809	-0.448273	-0.118818	1.32665	-0.495863	0.131906	-0.441848
Standard Deviation	0.0742747	0.169309	0.431574	0.0494301	0.101251	0.0337574	0.0591401	0.0387125	0.0250159	0.0360211	0.704006	0.176616	0.0334111	0.0733007	0.0666643	0.0342515	0.0659557	0.0860697
BERBERINE IC90

## Sheet: CHELIDONIUM MAJUS L. IC10
	B2M	BAD	BAK1	BAX	BCL2	BCL2L1	BCL2L2	BID	BIK	BNIP1	BNIP2	BNIP3	CASP3	CASP8	CASP9	MCL1	PMAIP1	TP53
CEM/C1	0.0530784	-0.0979971	0.896416	0.069298	0.217221	0.141136	0.563718	-0.235077	-0.29243	0.0996806	0.313445	-0.0695604	0.338257	0.524136	0.141136	0.970161	0.720821	-0.132533
CEM/C1	-0.0550241	-0.146302	1.37823	0.0305997	0.499275	0.185259	0.610234	-0.321482	-0.0979971	0.152288	0.399674	0.156852	0.486289	0.713323	0.0402066	2.23293	0.707485	-0.117475
CEM/C1	0.0530784	-0.0979971	0.896416	0.069298	0.187803	0.141136	0.562887	-0.231362	-0.29243	0.176091	0.293141	-0.0695604	0.339451	0.525951	0.141136	0.96881	0.723948	-0.134304
CEM/C1	0.0203613	0.349278	1.03707	0.236537	0.318272	0.187803	0.743431	-0.179799	0.00817418	0.210853	0.698101	-0.0472076	0.338058	0.50853	0.216957	0.968856	0.778224	-0.0624821
Mean	0.0178735	0.00174538	1.05203	0.101433	0.305642	0.163833	0.620068	-0.24193	-0.168671	0.159728	0.42609	-0.00736912	0.375514	0.567985	0.134859	1.28519	0.732619	-0.111699
Standard Deviation	0.050987	0.232804	0.22735	0.0918982	0.140662	0.0262292	0.0851668	0.0587294	0.149334	0.0466997	0.187129	0.109987	0.0738525	0.0972067	0.0725212	0.631829	0.0312297	0.0336684
J45.01	0.0322157	0.137354	0.693639	-0.0604807	0.621903	-0.294992	-0.453457	-0.102923	0.171434	0.43377	-0.10513	0.894316	0.12969	0.501196	0.595055	0.63053	0.948022	-0.429457
J45.01	0.139564	0.145196	0.677516	0.0534626	0.725503	-0.209012	0.201397	-0.324222	0.135451	0.373831	0.0652061	0.49485	0.260071	0.660106	0.444825	0.745387	0.878752	0.325721
J45.01	-0.0423927	-0.0362122	0.774298	-0.0872467	0.826528	-0.349692	-0.571865	0.00987563	0.299289	0.478133	-0.274088	1.16382	0.0817073	0.54083	0.69055	0.666986	1.04833	-0.756962
J45.01	-0.025028	-0.000869459	0.75823	-0.0366845	0.940666	-0.273273	-0.490797	-0.0362122	0.313445	0.489255	-0.080399	1.22817	0.129045	0.573336	0.673666	0.7577	1.13786	-0.716699
Mean	0.0260898	0.0613672	0.725921	-0.0327373	0.77865	-0.281742	-0.328681	-0.11337	0.229905	0.443747	-0.0986029	0.945288	0.150128	0.568867	0.601024	0.700151	1.00324	-0.394349
Standard Deviation	0.0820911	0.093446	0.0475024	0.0610655	0.136548	0.0581787	0.356825	0.147998	0.0896914	0.0524124	0.139047	0.333301	0.0766619	0.0676017	0.112139	0.0613874	0.113581	0.501707
CCRF/CEM	-0.0172766	0.365113	0.213783	0.112605	0.751818	0.170848	0.582404	-0.100727	-0.208309	0.166134	0.583085	0.739335	0.221414	0.455302	0.104487	0.595386	0.747645	0.836957
CCRF/CEM	0.137037	0.501059	0.487704	0.226858	0.929623	0.281033	0.647774	0.0124154	-0.0963675	0.249687	0.618989	0.986458	0.266702	0.614686	0.313867	0.75074	1.04603	3.28081
CCRF/CEM	0.294466	0.668013	0.539578	0.371068	1.09691	0.38952	0.87303	0.178977	0.0257154	0.406199	0.808414	1.17964	0.41514	0.7478	0.482731	0.874018	1.23157	0.222456
CCRF/CEM	0.0515384	0.299725	0.0610753	0.121888	0.695307	0.169968	0.54506	-0.0366845	-0.0555173	0.19173	0.428783	0.792392	0.143015	0.429591	0.147367	0.590396	0.694693	2.13437
Mean	0.116441	0.458478	0.325535	0.208105	0.868414	0.252843	0.662067	0.0134953	-0.0836197	0.253438	0.609818	0.924456	0.261568	0.561845	0.262113	0.702635	0.929984	1.61865
Standard Deviation	0.134425	0.162929	0.226966	0.120364	0.182134	0.104987	0.146909	0.119652	0.0973891	0.107672	0.156005	0.20056	0.114423	0.148564	0.172591	0.136365	0.25366	1.36494
HL-60	0.0770043	0.0111474	0.559308	-0.215383	-0.312471	-0.291579	7.15528	-0.196543	-0.306273	0.20085	0.0927206	0.342225	-0.000434512	0.329398	-0.309804	0.874192	0.356981	-0.728158
HL-60	0.0503798	0.418964	0.609061	-0.033389	-0.21467	-0.200659	4.74894	0.0195317	-0.16813	0.311966	0.131298	0.236033	0.128399	0.364926	-0.183096	0.932879	0.445449	0.782902
HL-60	0.115611	0.547405	0.587599	-0.0705811	-0.272459	-0.255707	4.70842	0.151063	-0.152427	0.311966	0.257198	0.140194	0.123852	0.327767	-0.244125	0.883491	0.470851	0.522053
HL-60	0.0773679	0.339849	0.599119	-0.0118872	-0.163043	-0.176526	7.37997	-0.032452	-0.0352691	0.32695	0.103119	0.318689	0.0979511	0.374932	-0.149967	0.959041	0.482302	-0.154902
Mean	0.0800906	0.329341	0.588771	-0.08281	-0.240661	-0.231118	5.99815	-0.0146	-0.165525	0.287933	0.146084	0.259285	0.0874419	0.349256	-0.221748	0.912401	0.438896	0.105474
Standard Deviation	0.0268411	0.228723	0.0215111	0.0916471	0.0654925	0.0521798	1.46882	0.143795	0.110988	0.0584831	0.0758478	0.0915266	0.0600996	0.0242273	0.0704772	0.040375	0.0567396	0.681954
HL-60/MX2	0.0588055	-0.117475	0.53084	-0.271646	0.141136	-0.496209	-0.0979971	-0.221126	-0.387216	0.0788192	-0.0347983	0.440909	-0.25649	0.263399	-0.183096	0.621384	0.149835	-1.88606
HL-60/MX2	0.0700379	0.615634	0.767527	0.0599419	0.0806265	-0.0609802	0.150142	0.0681859	-0.0070049	0.279439	0.501059	0.335658	0.123852	0.501607	0.00860017	0.900749	0.451786	0.180126
HL-60/MX2	-0.0109954	-0.166216	1.1596	0.847943	0.266467	-0.328827	0.0378248	-0.254145	0.432488	0.0891984	0.0195317	0.34733	0.559787	0.371806	-0.011441	1.81821	0.262214	-1.4437
HL-60/MX2	0.0269416	-0.0685421	0.994229	1.41989	0.171434	-0.352617	-0.0209071	-0.203426	0.972897	0.142076	0.095518	0.398461	1.10745	0.413635	-0.0594835	2.4506	0.217484	-1.19382
Mean	0.0361974	0.0658503	0.863048	0.514032	0.164916	-0.309658	0.0172657	-0.152628	0.252791	0.147383	0.145328	0.38059	0.383649	0.387612	-0.0613551	1.44774	0.27033	-1.08586
Standard Deviation	0.0363737	0.368685	0.27364	0.764976	0.077514	0.181526	0.104597	0.148702	0.585362	0.0922918	0.243102	0.0485895	0.586567	0.0989118	0.0860417	0.841634	0.129491	0.891205
HL-60/MX1	0.115611	0.545431	0.645815	-0.0716041	-0.272459	-0.255707	4.70842	0.151063	-0.152427	0.311966	0.257198	0.140194	0.123852	0.327563	-0.244125	0.891259	0.470851	0.522053
HL-60/MX1	0.0174507	0.333447	0.739889	-0.0579919	0.0207755	0.0297895	0.0182843	-0.123782	-0.244125	0.251638	0.207634	0.282396	0.0835026	0.478855	-0.0655015	0.80956	0.426186	1.30969
HL-60/MX1	0.0398106	0.0153598	0.693199	-0.218963	-0.0990869	-0.0925886	-0.0486625	-0.283162	-0.419075	0.137987	0.212454	0.327563	-0.047692	0.450095	-0.127261	0.743353	0.319522	0.740994
HL-60/MX1	0.0685569	0.353147	0.725258	-0.0584886	-0.00480371	0.0107239	0.00432137	-0.0872467	-0.236572	0.248464	0.253096	0.272306	0.0759118	0.44576	-0.080399	0.775902	0.418964	0.474508
Mean	0.0603572	0.311846	0.70104	-0.101762	-0.0888935	-0.0769456	1.17059	-0.085782	-0.26305	0.237514	0.232596	0.255615	0.0588935	0.425568	-0.129322	0.805018	0.408881	0.761812
Standard Deviation	0.0423607	0.219574	0.0416613	0.0783879	0.132789	0.13074	2.35873	0.179351	0.112013	0.0724985	0.026168	0.080611	0.0741064	0.066967	0.0809331	0.0635306	0.0638394	0.383248
U266B1	-0.234331	-0.279014	0.788804	-0.127261	-0.44855	-0.310691	-0.260428	-0.308919	0.232488	-0.0609802	-0.493495	-0.254925	0.0187005	-0.376751	0.111599	0.200577	0.422918	-0.425969
U266B1	-0.116907	0.058426	0.884739	-0.0145735	-0.368556	-0.279014	-0.0409586	-0.167491	0.21801	0.0132587	-0.235077	0.0534626	0.0318123	-0.349692	-0.179142	0.229682	0.507451	-0.207608
U266B1	-0.14813	-0.0783135	0.801198	-0.0414361	-0.393619	-0.270026	-0.0731433	-0.201349	0.18949	-0.00348833	-0.300162	0.0618293	0.049218	-0.335358	0.255514	0.253096	0.578639	-0.323306
U266B1	-0.182435	0.00432137	0.809223	-0.0452752	-0.454693	-0.261219	-0.175874	-0.202732	0.30103	-0.0190881	-0.301899	-0.138466	0.0429691	-0.387216	-0.222573	0.256477	0.446071	-0.271646
Mean	-0.170451	-0.0736451	0.820991	-0.0571365	-0.416354	-0.280238	-0.137601	-0.220123	0.235255	-0.0175745	-0.332658	-0.0695247	0.035675	-0.362254	-0.00865074	0.234958	0.48877	-0.307132
Standard Deviation	0.0502975	0.148009	0.0433205	0.0487041	0.0420633	0.021563	0.100076	0.0613994	0.0473491	0.0318091	0.111643	0.154387	0.0134123	0.0239057	0.23027	0.0258324	0.069726	0.0922821
CHELIDONIUM MAJUS L. EXTRACT IC10

## Sheet: CHELIDONIUM MAJUS L. IC50
	B2M	BAD	BAK1	BAX	BCL2	BCL2L1	BCL2L2	BID	BIK	BNIP1	BNIP2	BNIP3	CASP3	CASP8	CASP9	MCL1	PMAIP1	TP53
CEM/C1	0.157759	0.133539	1.32129	-0.0629839	-0.0390538	-0.0222764	-0.243364	-0.0423927	-0.0491485	0.0515384	0.137987	-0.151811	0.269513	0.151676	-0.119758	-0.0545314	0.251881	-0.0963675
CEM/C1	0.0496056	0.0784568	1.80393	-0.100727	0.249443	0.0216027	-0.199971	-0.131356	0.162266	0.00389117	0.252125	0.0751819	0.418798	0.313445	-0.232102	1.22066	0.244525	-0.075204
CEM/C1	0.157759	0.133539	1.32129	-0.0629839	-0.0584886	-0.0222764	-0.247952	-0.0443122	-0.0491485	0.0342273	0.144263	-0.151811	0.286007	0.125481	-0.119758	-0.0443122	0.249687	-0.0877779
CEM/C1	0.137037	0.580126	1.46172	0.104146	0.0715138	0.024075	-0.0675262	0.00389117	0.253096	0.0685569	0.552668	-0.129596	0.284205	0.107888	-0.0443122	-0.0443122	0.30103	-0.0163737
Mean	0.12554	0.231415	1.47706	-0.0306373	0.0558536	0.000281228	-0.189703	-0.0535423	0.079266	0.0395534	0.271761	-0.089509	0.314631	0.174623	-0.128983	0.269375	0.261781	-0.0689308
Standard Deviation	0.0515569	0.23392	0.227748	0.0915998	0.14119	0.0260668	0.0842713	0.0564595	0.152847	0.0275983	0.194461	0.110292	0.0698368	0.0942809	0.0774014	0.634206	0.0263472	0.0360998
J45.01	0.0386202	-0.440093	0.305781	-0.160522	0.191171	-0.104025	-0.712198	0.0751819	0.318272	0.129368	-0.50724	0.679428	0.0199467	0.0863598	0.406199	0.134177	0.264818	-0.879426
J45.01	0.15412	-0.431798	0.289812	-0.0550241	0.295787	-0.0168249	-0.0570004	-0.157391	0.267875	-0.0227338	-0.321482	0.266937	0.150142	0.243286	0.26529	0.258637	0.203577	-0.131356
J45.01	-0.0277972	-0.614394	0.383636	-0.187755	0.389875	-0.157391	-0.829738	0.188084	0.449324	0.0824263	-0.665546	0.949244	-0.0282604	0.133858	0.501744	0.170555	0.373096	-1.21467
J45.01	-0.0105502	-0.578396	0.358316	-0.136677	0.503791	-0.0809219	-0.74958	0.142389	0.463445	0.0937718	-0.47237	1.0136	0.0191163	0.16643	0.485011	0.261501	0.462548	-1.17393
Mean	0.0385981	-0.51617	0.334386	-0.134995	0.345156	-0.0897907	-0.587129	0.0620662	0.374729	0.070708	-0.491659	0.727301	0.0402362	0.157484	0.414561	0.206218	0.32601	-0.849844
Standard Deviation	0.0819941	0.0938549	0.0439821	0.0572522	0.133308	0.0582382	0.356804	0.153477	0.0966782	0.0654257	0.1412	0.339338	0.0766569	0.0659769	0.107883	0.0639419	0.114883	0.501739
CCRF/CEM	0.289143	0.257198	0.997124	0.186391	0.286232	0.284656	0.74186	-0.0614803	0.48643	0.0542299	0.477411	0.0827854	0.299943	0.324077	0.322426	0.370698	0.00173371	0.885135
CCRF/CEM	0.443576	0.385249	1.2711	0.30103	0.462697	0.394802	0.794697	0.0511525	0.604334	0.130655	0.518514	0.366049	0.347915	0.481586	0.531862	0.525951	0.300161	3.27281
CCRF/CEM	0.61616	0.559428	1.33027	0.470998	0.626238	0.510813	1.02723	0.225309	0.733759	0.294466	0.715335	0.566437	0.503791	0.623973	0.662663	0.661907	0.447158	0.268812
CCRF/CEM	0.358125	0.184123	0.844664	0.196176	0.228913	0.283753	0.671636	0.00646604	0.554731	0.131619	0.32838	0.172019	0.207365	0.235023	0.365301	0.365675	-0.0510982	2.12902
Mean	0.426751	0.3465	1.11079	0.288649	0.40102	0.368506	0.808855	0.0553619	0.594814	0.152743	0.50991	0.296823	0.339753	0.416165	0.470563	0.481058	0.174489	1.63895
Standard Deviation	0.141191	0.1645	0.229212	0.132177	0.180115	0.108254	0.154061	0.122397	0.104483	0.1012	0.15946	0.215153	0.123944	0.172004	0.156721	0.141674	0.23866	1.33606
HL-60	0.18327	0.0906107	0.658774	-0.0462403	-0.182435	0.00518051	0.0511525	-0.033389	-0.101275	-0.0535477	0.00774778	0.0648322	0.0132587	0.0322157	0.113275	0.225568	0.0591846	-1.01773
HL-60	0.141763	0.485437	0.694342	0.100715	-0.0990869	0.0842187	0.0507663	0.168497	0.0402066	0.0406023	0.058426	-0.0705811	0.114944	0.0553783	0.266467	0.229682	0.135769	0.478999
HL-60	0.208979	0.615424	0.674402	0.12483	-0.166216	0.0301948	0.0115704	0.301464	0.0572856	0.0421816	0.185825	-0.164944	0.110253	0.0191163	0.155336	0.22037	0.128722	0.219585
HL-60	0.168497	0.40654	0.684486	0.122216	-0.0501223	0.0986437	0.1329	0.121888	0.142076	0.0417873	0.0301948	0.0119931	0.0948204	0.0863598	0.299507	0.255755	0.172603	-0.458421
Mean	0.175627	0.399503	0.678001	0.0753802	-0.124465	0.0545594	0.0615973	0.139615	0.0345735	0.0177559	0.0705485	-0.0396749	0.0833191	0.0482675	0.208646	0.232843	0.12407	-0.194391
Standard Deviation	0.028097	0.223212	0.0151845	0.0817971	0.0613038	0.0441777	0.0510331	0.138171	0.100928	0.0475405	0.0795991	0.100397	0.0474915	0.0294904	0.0885751	0.0157423	0.0473429	0.676369
HL-60/MX2	0.281261	-0.160522	0.402605	-0.140261	0.210319	-0.264401	-0.00833099	-0.0574959	-0.218963	-0.0594835	-0.257275	0.180126	-0.10513	-0.02365	-0.0867161	0.12483	-0.111821	-1.37675
HL-60/MX2	0.298416	0.582518	0.649237	0.169674	0.157154	0.181272	0.249932	0.241795	0.171434	0.150756	0.288696	0.0849336	0.271144	0.224274	0.296007	0.453318	0.29048	0.729893
HL-60/MX2	0.208979	-0.208309	1.0325	0.942107	0.3485	-0.047692	0.136086	-0.0909791	0.607026	-0.0491485	-0.232844	0.0884905	0.713407	0.0759118	0.118265	1.34766	0.0511525	-0.931814
HL-60/MX2	0.246991	-0.110138	0.845284	1.51408	0.253338	-0.0721166	0.0770043	-0.0404816	1.1474	0.00389117	-0.156767	0.139564	1.26112	0.117934	0.0704073	1.98005	0.00646604	-0.679854
Mean	0.258912	0.0258871	0.732406	0.621401	0.242328	-0.0507345	0.113673	0.0132097	0.426724	0.0115039	-0.0895475	0.123279	0.535135	0.0986174	0.0994907	0.976466	0.0590695	-0.564631
Standard Deviation	0.0395623	0.373246	0.269865	0.749204	0.0809789	0.182526	0.108472	0.153828	0.587073	0.0968971	0.255769	0.0453776	0.58835	0.102677	0.157575	0.845368	0.168902	0.909841
HL-60/MX1	0.208979	0.614792	0.68744	0.127105	-0.166216	0.0301948	0.0115704	0.301464	0.0572856	0.0421816	0.185825	-0.164944	0.110253	0.0293838	0.155336	0.220108	0.128722	0.219585
HL-60/MX1	0.245513	0.310056	0.58872	0.0413927	0.0972573	0.271609	0.117934	0.0496056	-0.0655015	0.122871	-0.00480371	0.0318123	0.230704	0.20167	0.221675	0.364363	0.271609	1.83436
HL-60/MX1	0.255273	-0.0409586	0.553762	-0.133713	-0.0467237	0.134496	0.0461048	-0.131944	-0.226214	0.000867722	-0.0338583	0.0413927	0.101747	0.150142	0.0704073	0.276921	0.0944711	1.24448
HL-60/MX1	0.296665	0.329805	0.587037	0.0409977	0.0715138	0.252853	0.104146	0.0863598	-0.0579919	0.119915	0.0406023	0.0216027	0.222976	0.168203	0.207365	0.332034	0.265054	1.02436
Mean	0.251607	0.303423	0.60424	0.0189456	-0.011042	0.172288	0.0699387	0.0763715	-0.0731054	0.0714589	0.0469414	-0.0175341	0.16642	0.13735	0.163696	0.298357	0.189964	1.0807
Standard Deviation	0.0360463	0.268508	0.0577555	0.109534	0.120963	0.112508	0.0498282	0.177837	0.116519	0.0600874	0.0975279	0.0986049	0.0699248	0.0750762	0.0684135	0.0634386	0.091604	0.668213
U266B1	0.126456	-0.0291884	1.03024	0.0744507	0.500511	0.260787	0.655138	-0.221126	0.36135	0.122216	0.487845	-0.441291	0.210586	0.26031	0.179264	0.392521	0.26529	-0.0414361
U266B1	0.247482	0.299725	1.12034	0.157457	0.594724	0.286681	0.74484	-0.093665	0.40654	0.122544	0.642563	-0.137869	0.238046	0.300595	0.310693	0.414137	0.373096	0.0191163
U266B1	0.21643	0.159868	1.03358	0.148603	0.560146	0.293141	0.709609	-0.130768	0.374932	0.102777	0.573915	-0.132533	0.251881	0.323871	0.28892	0.48373	0.405176	0.0174507
U266B1	0.182415	0.245513	1.04481	0.127105	0.487986	0.303412	0.733117	-0.122053	0.423082	0.157154	0.575534	-0.329754	0.2284	0.243534	0.267172	0.440909	0.311754	-0.0254883
Mean	0.193196	0.168979	1.05724	0.126904	0.535842	0.286005	0.710676	-0.141903	0.391476	0.126173	0.569965	-0.260362	0.232228	0.282078	0.261512	0.432824	0.338829	-0.00758935
Standard Deviation	0.0518243	0.144113	0.0425257	0.0372187	0.0503197	0.0181692	0.0398178	0.0551396	0.0283264	0.0226279	0.0634057	0.151543	0.0173506	0.0367378	0.0576387	0.0392865	0.0624958	0.0305842
CHELIDONIUM MAJUS L. EXTRACT IC50

## Sheet: CHELIDONIUM MAJUS L. IC90
	B2M	BAD	BAK1	BAX	BCL2	BCL2L1	BCL2L2	BID	BIK	BNIP1	BNIP2	BNIP3	CASP3	CASP8	CASP9	MCL1	PMAIP1	TP53
CEM/C1	0.135769	0.50974	0.560504	0.416641	0.326131	0.563718	0.61066	0.200029	0.119915	0.415474	0.724358	-0.44855	0.222456	0.231724	0.210051	0.0780942	0.418467	0.0824263
CEM/C1	0.0261245	0.458336	1.04127	0.377124	0.601734	0.593064	0.641177	0.128076	0.323871	0.391993	0.7644	-0.224026	0.370698	0.42259	0.107549	1.32613	0.403464	0.0913152
CEM/C1	0.135769	0.50974	0.560504	0.416641	0.298635	0.563718	0.594945	0.219585	0.119915	0.417306	0.65629	-0.44855	0.222456	0.236285	0.210051	0.0629578	0.420781	0.0707765
CEM/C1	0.100026	0.952405	0.69688	0.579669	0.424718	0.607884	0.77122	0.266232	0.416807	0.447933	1.05591	-0.430626	0.216694	0.214579	0.281488	0.0588055	0.470704	0.137987
Mean	0.0994218	0.607555	0.714791	0.447519	0.412805	0.582096	0.6545	0.20348	0.245127	0.418176	0.80024	-0.387938	0.258076	0.276295	0.202285	0.381497	0.428354	0.0956262
Standard Deviation	0.0516882	0.231173	0.226951	0.0900483	0.137093	0.0220665	0.0801453	0.0574305	0.149477	0.0229425	0.176194	0.109601	0.0751305	0.0979768	0.0715742	0.62981	0.0292586	0.0294661
J45.01	0.0124154	-0.337242	0.466868	-0.130182	0.177536	-0.0877779	-0.549751	0.119586	0.319314	0.0484418	-0.279841	0.780317	0.0951694	0.113275	0.421768	0.176381	0.308137	-0.886057
J45.01	0.119915	-0.320572	0.450865	-0.0172766	0.291369	0.0119931	0.0941216	-0.10513	0.280578	-0.0329203	-0.126098	0.380573	0.225568	0.269046	0.281261	0.301464	0.238046	-0.134304
J45.01	-0.0619809	-0.511449	0.546789	-0.156767	0.388279	-0.127844	-0.667562	0.232234	0.456518	0.0838608	-0.474955	1.05011	0.0472749	0.160168	0.517328	0.21272	0.407731	-1.21467
J45.01	-0.0447935	-0.476254	0.521792	-0.106238	0.50147	-0.0520764	-0.5867	0.186391	0.470704	0.0951694	-0.281498	1.11448	0.0944711	0.192846	0.500511	0.303628	0.497344	-1.18046
Mean	0.00638911	-0.411379	0.496578	-0.102616	0.339664	-0.0639262	-0.427473	0.10827	0.381779	0.0486379	-0.290598	0.831369	0.115621	0.183834	0.430217	0.248548	0.362815	-0.853872
Standard Deviation	0.0820948	0.0965487	0.0452007	0.0605204	0.138037	0.0593254	0.351193	0.149597	0.095981	0.0579011	0.142882	0.333577	0.0766487	0.0655259	0.107686	0.064098	0.113538	0.501879
CCRF/CEM	0.103119	-0.603801	0.0715138	-0.113509	0.119256	0.045323	0.107888	-0.276544	0.0549959	-0.047692	-0.333482	-0.0883098	0.168792	0.154728	-0.0241089	0.179839	-0.0540393	0.871573
CCRF/CEM	0.257439	-0.489455	0.345374	0.000867722	0.294025	0.15412	0.177825	-0.163676	0.161068	0.0244857	-0.315155	0.158965	0.224015	0.301464	0.185542	0.335257	0.24403	3.30449
CCRF/CEM	0.417472	-0.314258	0.402605	0.145818	0.454082	0.267875	0.40824	0.00817418	0.288473	0.186108	-0.120904	0.357363	0.377488	0.452553	0.310268	0.420121	0.399847	0.272074
CCRF/CEM	0.172019	-0.688246	-0.0809219	-0.104025	0.0751819	0.0457141	0.0503798	-0.205512	0.147367	-0.0186345	-0.505845	-0.0352691	0.120903	0.0390173	0.0187005	0.174932	-0.107349	2.16133
Mean	0.237512	-0.52394	0.184643	-0.0177123	0.235636	0.128258	0.186083	-0.159389	0.162976	0.0360669	-0.318847	0.0981873	0.2228	0.236941	0.122601	0.277537	0.120622	1.65237
Standard Deviation	0.135565	0.161792	0.22852	0.120712	0.173607	0.106229	0.157005	0.121035	0.0960146	0.10433	0.157456	0.202861	0.1114	0.179429	0.15438	0.12074	0.241987	1.35442
HL-60	0.24005	-0.152427	0.134814	-0.00261362	-0.113509	0.0161974	-0.0268721	-0.0746879	0.0161974	0.0909631	-0.102923	0.285107	0.0094509	0.0884905	0.0285713	-0.0329203	0.139249	-1.79588
HL-60	0.207904	0.262688	0.18949	0.182129	-0.00921731	0.11694	0.0700379	0.144574	0.159266	0.217747	-0.0400052	0.163758	0.131939	0.133858	0.152594	0.0310043	0.250908	-0.268411
HL-60	0.278067	0.401573	0.178401	0.159266	-0.0639892	0.071882	0.0398106	0.286681	0.185259	0.228144	0.0962146	0.0780942	0.137354	0.108903	0.102434	-0.00877392	0.21272	-0.518557
HL-60	0.23477	0.183839	0.179552	0.203577	0.0334238	0.143015	0.0715138	0.103462	0.279211	0.208979	-0.0685421	0.246252	0.125481	0.155336	0.185825	0.0572856	0.287578	-1.20761
Mean	0.240198	0.173918	0.170564	0.13559	-0.038323	0.0870085	0.0386225	0.115007	0.159983	0.186458	-0.0288139	0.193303	0.101056	0.121647	0.117356	0.0116489	0.222614	-0.947614
Standard Deviation	0.028905	0.235448	0.0243478	0.0938952	0.0640481	0.0556046	0.0460425	0.148844	0.108825	0.0641435	0.0872312	0.091974	0.0612629	0.0291309	0.0683988	0.0402527	0.0634256	0.691028
HL-60/MX1	0.278067	0.403121	0.178113	0.158362	-0.0639892	0.071882	0.0398106	0.286681	0.185259	0.228144	0.0962146	0.0780942	0.137354	0.109579	0.102434	-0.0118872	0.21272	-0.518557
HL-60/MX1	0.350054	0.196729	0.312177	0.115943	-0.0428718	0.284656	0.0119931	0.0445398	-0.0520764	0.174641	-0.0788339	-0.0447935	0.184691	0.173769	0.309417	0.182985	0.177825	1.89863
HL-60/MX1	0.326745	-0.126679	0.368473	-0.0362122	-0.158641	0.18327	-0.0222764	-0.115205	-0.197911	0.0576661	-0.080399	0.00432137	0.0982975	0.15564	0.176959	0.117603	0.0737184	1.33072
HL-60/MX1	0.298853	0.21643	0.307924	0.115611	-0.0685421	0.265761	-0.00174066	0.0813473	-0.0443122	0.171434	-0.033389	-0.0550241	0.176959	0.137037	0.294907	0.149527	0.170262	1.07467
Mean	0.31343	0.1724	0.291672	0.088426	-0.0835109	0.201392	0.00694665	0.0743409	-0.0272602	0.157971	-0.0241018	-0.00435051	0.149326	0.144006	0.220929	0.109557	0.158631	0.946364
Standard Deviation	0.0315258	0.220008	0.0805782	0.0854829	0.0513198	0.096915	0.0260446	0.165281	0.158317	0.0717505	0.0831209	0.0607612	0.0398394	0.0274164	0.0987883	0.08525	0.0595524	1.03553
HL-60/MX2	0.344981	-0.25649	0.205746	-0.0809219	0.0799045	-0.240332	-0.103474	-0.051587	-0.194499	0.00302947	-0.320572	0.114277	-0.139662	-0.0409586	0.0269416	0.0166155	-0.118045	-1.30103
HL-60/MX2	0.351603	0.475526	0.441538	0.24403	0.0170333	0.194237	0.143951	0.236789	0.185259	0.202488	0.214579	0.00817418	0.225051	0.194237	0.383636	0.273696	0.194237	0.780173
HL-60/MX2	0.27462	-0.302771	0.830781	1.02886	0.214844	0.0187005	0.0751819	-0.0958256	0.636388	0	-0.286509	0.0236639	0.680154	0.0927206	0.225568	1.21777	0.0199467	-0.850781
HL-60/MX2	0.3126	-0.204815	0.580583	1.60084	0.119586	-0.00524306	0.0161974	-0.0457575	1.17684	0.0530784	-0.210419	0.0726175	1.22789	0.134496	0.177536	1.85016	-0.0245682	-0.600326
Mean	0.320951	-0.0721376	0.514662	0.698201	0.107842	-0.00815949	0.0329641	0.0109047	0.450998	0.0646491	-0.15073	0.0546832	0.498357	0.0951237	0.20342	0.83956	0.0178926	-0.492991
Standard Deviation	0.0352767	0.367295	0.26144	0.761008	0.0828936	0.178511	0.104876	0.15224	0.591187	0.0950614	0.247855	0.048299	0.59077	0.0998294	0.14695	0.84888	0.130873	0.896922
U266B1	0.0507663	-0.374688	0.529687	0.0170333	0.095518	0.0788192	0.0663259	-0.189767	0.232488	0.0751819	-0.393619	-0.249492	0.0799045	0.169674	0.0318123	0.161967	0.0962146	-0.0347983
U266B1	0.154728	-0.0510982	0.654465	0.0820669	0.23147	0.110253	0.206556	-0.0942041	0.21801	0.0777312	-0.183759	0.0310043	0.0670709	0.139879	0.207904	0.180126	0.199755	0.0996806
U266B1	0.135451	-0.181774	0.577147	0.0962146	0.209515	0.126131	0.180699	-0.121478	0.18949	0.0674428	-0.242604	0.045323	0.0899051	0.160469	0.145818	0.2398	0.249198	0.0580462
U266B1	0.0895519	-0.10513	0.578983	0.0515384	0.0791812	0.11694	0.140508	-0.0942041	0.30103	0.106531	-0.251037	-0.161151	0.0937718	0.149219	0.164353	0.206826	0.138303	0.0740847
Mean	0.107624	-0.178173	0.585071	0.0617133	0.153921	0.108036	0.148522	-0.124913	0.235255	0.0817217	-0.267755	-0.0835788	0.0826631	0.15481	0.137472	0.19718	0.170868	0.0492533
Standard Deviation	0.0467352	0.141556	0.0515843	0.0351399	0.0776776	0.0205366	0.0611657	0.0451072	0.0473491	0.0171082	0.0890863	0.145246	0.0119245	0.0130021	0.0750929	0.033864	0.0673393	0.0585989
CHELIDONIUM MAJUS L. EXTRACT IC90

## Sheet: SANGUINARINE IC10
	B2M	BAD	BAK1	BAX	BCL2	BCL2L1	BCL2L2	BID	BIK	BNIP1	BNIP2	BNIP3	CASP3	CASP8	CASP9	MCL1	PMAIP1	TP53
CEM/C1	0.362294	0.328176	1.10096	0.402261	0.357935	0.38003	0.387212	0.147367	-0.350665	0.544068	0.525045	0.215109	0.530712	0.707911	0.308137	0.737193	0.941958	0.491222
CEM/C1	0.335257	0.783189	1.24314	0.57588	0.490239	0.438067	0.577607	0.210319	-0.05061	0.558829	0.932474	0.239049	0.511616	0.699231	0.385785	0.721481	0.998782	0.562769
CEM/C1	0.259833	0.594614	1.88524	0.472318	0.656577	0.466571	0.489537	0.165838	0.0178677	0.517987	0.814248	0.357935	0.562769	0.783832	0.276002	2.3147	0.992598	0.556905
CEM/C1	0.335257	0.783189	1.24314	0.57588	0.505964	0.438067	0.586925	0.207096	-0.05061	0.469822	0.986055	0.239049	0.509874	0.689753	0.385785	0.720738	0.990383	0.539202
Mean	0.32316	0.622292	1.36812	0.506585	0.502679	0.430684	0.51032	0.182655	-0.108504	0.522676	0.814455	0.262785	0.528743	0.720182	0.338927	1.12353	0.98093	0.537524
Standard Deviation	0.0441003	0.215287	0.351204	0.0849732	0.122203	0.0363443	0.0930651	0.0310412	0.164636	0.0390732	0.205859	0.0644291	0.0245695	0.0430768	0.0556743	0.794151	0.0262233	0.0324533
J45.01	-0.0177288	0.0301948	0.249198	-0.251812	0.361161	-0.0123337	-0.636388	0.201943	0.0748164	0.119256	-0.00966115	0.814514	0.0989896	0.232742	0.212188	0.0996806	0.426999	-0.91364
J45.01	0.0827854	0.00860017	0.248464	-0.156145	0.425697	0.0406023	-0.015923	-0.0123337	0.0289777	0.0199467	0.107549	0.368473	0.207096	0.386499	0.0835026	0.179839	0.314078	-0.164309
J45.01	-0.100727	-0.173925	0.373096	-0.321482	0.476397	-0.144481	-0.850781	0.378943	0.206016	0.128722	-0.348722	1.00281	0.0322157	0.270679	0.351603	0.0553783	0.453624	-1.26761
J45.01	-0.0920515	-0.143271	0.338257	-0.278189	0.576341	-0.0634863	-0.754487	0.31492	0.207365	0.128722	-0.142668	1.08422	0.0507663	0.302114	0.30771	0.136086	0.527759	-1.23657
Mean	-0.0319304	-0.0696003	0.302254	-0.251907	0.459899	-0.0449246	-0.564395	0.220868	0.129294	0.0991618	-0.0983754	0.817505	0.0972668	0.298009	0.238751	0.117746	0.430615	-0.895532
Standard Deviation	0.0850664	0.1039	0.0633064	0.0700044	0.0908294	0.0788099	0.376013	0.171828	0.0913099	0.0529983	0.195713	0.319955	0.0784416	0.0654575	0.118741	0.0529401	0.0886196	0.513083
CCRF/CEM	0.601951	2.04276	3.46064	0.858838	2.61149	1.17359	2.78611	1.17199	1.72855	2.1747	1.69283	4.91105	1.31568	1.92157	2.13352	1.19662	1.68342	2.68581
CCRF/CEM	0.438067	1.88284	4.1374	0.730702	2.45697	1.10061	2.61369	1.08404	1.64537	2.0606	1.55495	4.73333	1.17415	1.78332	1.9552	1.06213	1.48427
CCRF/CEM	0.447623	1.72235	3.18668	0.744371	2.35777	1.03631	2.07881	1.05411	1.47213	1.84269	1.35317	4.68935	1.11354	1.8052	1.92405	1.04131	1.38502	1.54785
CCRF/CEM	0.516535	1.84172	3.0342	0.753966	1.37484	1.00307	1.64441	0.753889	0.555578	1.21804	1.50262	4.71698	0.518119	0.607348	1.96699	1.03635	1.33205	1.57221
Mean	0.501044	1.87242	3.45473	0.771969	2.20027	1.0784	2.28075	1.01601	1.35041	1.824	1.52589	4.76267	1.03037	1.52936	1.99494	1.0841	1.47119	1.93529
Standard Deviation	0.0758114	0.132401	0.488118	0.058694	0.560101	0.0752797	0.52024	0.181766	0.540544	0.426813	0.140343	0.100567	0.351848	0.617662	0.0941446	0.0758371	0.154915	0.650081
HL-60	-0.025028	0.0301948	0.356599	-0.167491	-0.155523	-0.0376307	-0.130182	-0.203426	-0.0952845	-0.102923	0.169086	0.14145	-0.116339	0.443889	0.119256	0.0899051	0.523486	2.52072
HL-60	-0.0757207	0.417638	0.388279	-0.0357404	-0.0736576	0.0445398	-0.120331	-0.00568285	0.0445398	0.00689371	0.180986	0.024896	-0.00348833	0.463445	0.323458	0.155943	0.579441	4.04761
HL-60	-0.141463	0.288249	0.34557	-0.0472076	-0.00744648	0.0996806	-0.0835461	-0.137272	0.0281644	0.00860017	0.0546131	0.125156	0.000867722	0.499275	0.41044	0.211654	0.562531	4.78641
HL-60	-0.0491485	0.338656	0.378398	-0.0141246	-0.0619809	0.0696681	-0.0443122	-0.0550241	0.143639	0.0124154	0.152594	0.107888	-0.0347983	0.437116	0.356408	0.182129	0.61616	3.07576
Mean	-0.07284	0.268684	0.367211	-0.0661409	-0.0746519	0.0440645	-0.0945927	-0.100351	0.0302647	-0.0187534	0.13932	0.0998474	-0.0384394	0.460931	0.302391	0.159908	0.570405	3.60762
Standard Deviation	0.237894	0.732644	1.29069	0.403648	0.865584	0.438291	1.06035	0.414562	0.601384	0.733765	0.631659	1.88264	0.432624	0.545079	0.739934	0.572161	0.474459	1.71897
HL-60/MX1	-0.352617	0.0780942	0.968903	-0.236572	-0.182435	-0.270835	-0.555955	-0.522879	-0.145694	0.161368	-0.0395292	0.0484418	-0.123782	0.48841	-0.427128	0.193959	1.34094	0.841422
HL-60/MX1	-0.345823	0.0322157	0.893928	-0.301899	0.345178	-0.304518	-0.530178	-0.607303	-0.140261	0.0884905	-0.0574959	0.0852906	-0.17134	0.514813	-0.468521	0.16938	1.26095	-0.179799
HL-60/MX1	-0.345823	0.0281644	0.895644	-0.301899	0.345178	-0.304518	-0.530178	-0.607303	-0.140261	0.0884905	-0.0574959	0.0751819	-0.17134	0.514813	-0.468521	0.16938	1.26095	-0.179799
Mean	-0.348088	0.0461581	0.919492	-0.280124	0.169307	-0.293291	-0.53877	-0.579162	-0.142072	0.112783	-0.051507	0.0696381	-0.155487	0.506012	-0.454724	0.177573	1.28762	0.160608
Standard Deviation	0.00392227	0.0277315	0.0428002	0.0377168	0.304617	0.019447	0.0148825	0.0487424	0.00313647	0.0420759	0.0103731	0.0190396	0.0274576	0.0152441	0.0238981	0.0141904	0.0461801	0.589602
HL-60/MX2	0	0.552425	0.715	0.0330214	-0.394695	0.169674	0.343606	-0.0209071	0.153815	0.252853	0.484442	0.0881361	0.426186	0.605521	0.483302	0.106191	0.692318	2.0432
HL-60/MX2	-0.00480371	-0.166853	0.540705	-0.288193	-0.316953	-0.251037	0.109241	-0.29073	-0.199283	0.0569049	-0.0385789	0.219323	0.0729847	0.379306	0.150142	-0.145694	0.41397	-1.57503
HL-60/MX2	-0.0726296	0.485295	1.32681	1.14913	-0.29243	0.279439	0.474944	-0.0979971	0.958946	0.237795	0.46449	-0.0222764	1.22523	0.705607	0.624282	1.28185	0.800511	2.47429
HL-60/MX2	-0.034328	0.583539	1.17237	1.72108	-0.387216	0.255514	0.416141	-0.047692	1.49936	0.290702	0.54058	0.0318123	1.77294	0.747489	0.576341	1.91425	0.755799	2.72534
Mean	-0.0279403	0.363602	0.93872	0.65376	-0.347823	0.113397	0.335983	-0.114332	0.603209	0.209564	0.362733	0.0792486	0.874335	0.609481	0.458517	0.789149	0.665649	1.41695
Standard Deviation	0.033436	0.308309	0.321586	0.81504	0.0440743	0.214328	0.138929	0.105537	0.666254	0.0902208	0.233371	0.0898015	0.665886	0.142551	0.185115	0.843944	0.150307	1.74456
U266B1	0.174641	-0.0390538	1.59184	0.0417873	0.284205	0.102434	0.407051	-0.414539	0.0930713	0.178113	0.295347	0.952889	0.174351	0.610979	0.06032	0.808886	1.04017	-0.29243
U266B1	0.297542	0.297104	1.63888	0.16938	0.383995	0.133539	0.474071	-0.312471	0.115611	0.275772	0.345962	1.24334	0.180126	0.667453	0.195346	0.83683	1.1586	-0.158015
U266B1	0.311542	0.438067	1.69017	0.198657	0.41797	0.128399	0.510277	-0.258848	0.147985	0.298635	0.410946	1.25686	0.167613	0.658393	0.283075	0.821972	1.126	-0.134896
U266B1	0.232234	0.243038	1.56336	0.138934	0.276921	0.150142	0.490239	-0.310691	0.160168	0.218536	0.278754	1.05108	0.197556	0.599665	0.151982	0.86362	1.09726	-0.186419
Mean	0.25399	0.234789	1.62106	0.13719	0.340773	0.128629	0.470409	-0.324137	0.129209	0.242764	0.332752	1.12604	0.179911	0.634123	0.172681	0.832827	1.10551	-0.19294
Standard Deviation	0.063189	0.200219	0.0556065	0.0681155	0.0709564	0.0197751	0.04476	0.0651973	0.0305608	0.0547047	0.0594523	0.148855	0.0128266	0.0337783	0.0926534	0.0234894	0.0502549	0.0695931
SANGUINARINE IC10

## Sheet: SANGUINARINE IC50
	B2M	BAD	BAK1	BAX	BCL2	BCL2L1	BCL2L2	BID	BIK	BNIP1	BNIP2	BNIP3	CASP3	CASP8	CASP9	MCL1	PMAIP1	TP53
CEM/C1	0.0958665	-0.226945	0.479863	-0.0741724	0.0425755	-0.126098	0.0707765	0	-0.543634	0.19201	-0.123782	-0.386158	0.122216	0.130655	0.0449315	0.136721	0.0576661	-0.048177
CEM/C1	0.0685569	0.219846	0.620968	0.0884905	0.174932	-0.0685421	0.257198	0.0629578	-0.244125	0.198382	0.283753	-0.363512	0.119256	0.122871	0.108903	0.112605	0.114611	0.0273496
CEM/C1	-0.00656377	0.0269416	1.26418	-0.0150229	0.344392	-0.0381045	0.170262	0.0187005	-0.185752	0.157457	0.179552	-0.243364	0.169968	0.206826	0.00518051	1.71174	0.11227	0.0224284
CEM/C1	0.0685569	0.219846	0.620968	0.0884905	0.198107	-0.0685421	0.242541	0.0618293	-0.244125	0.176959	0.300378	-0.363512	0.102091	0.126781	0.108903	0.104146	0.110253	0.0178677
Mean	0.0566041	0.0599223	0.746495	0.0219464	0.190002	-0.0753218	0.185195	0.0358719	-0.304409	0.181202	0.159975	-0.339137	0.128383	0.146783	0.0669796	0.516303	0.0986999	0.00486718
Standard Deviation	0.0440358	0.211764	0.351475	0.0805435	0.123644	0.0367665	0.0852207	0.0315652	0.16184	0.0182007	0.196584	0.0647348	0.0291088	0.0401544	0.0510569	0.797078	0.0274138	0.0355741
J45.01	-0.0883098	-0.511449	0.190051	-0.176526	0.426023	-0.0584886	-0.00833099	0.171141	0.122216	0.0838608	-0.308919	0.78533	0.00774778	0.19201	0.226342	0.140194	0.341632	-0.645892
J45.01	0.0203613	-0.512862	0.189209	-0.0877779	0.484869	-0.0070049	0.555457	-0.025028	0.0762763	-0.0101054	-0.174574	0.3485	0.116276	0.364739	0.09691	0.220631	0.226342	0.0923697
J45.01	-0.163043	-0.714443	0.30771	-0.242604	0.53428	-0.191789	-0.173277	0.354685	0.246252	0.0979511	-0.616185	0.986234	-0.076238	0.243038	0.355834	0.095518	0.369401	-1.01323
J45.01	-0.162412	-0.68403	0.272538	-0.203426	0.634074	-0.110138	-0.127261	0.283979	0.254548	0.0979511	-0.415669	1.05668	-0.0400052	0.274158	0.322012	0.17667	0.443263	-0.974694
Mean	-0.0983508	-0.605696	0.239877	-0.177583	0.519812	-0.0918552	0.0616469	0.196194	0.174823	0.0674144	-0.378836	0.794185	0.00194504	0.268486	0.250275	0.158253	0.34516	-0.635361
Standard Deviation	0.0865684	0.108724	0.0597713	0.0657309	0.0880956	0.0788119	0.336463	0.165723	0.0893256	0.052105	0.18646	0.31859	0.0836213	0.0725556	0.116021	0.0532041	0.0900777	0.512391
CCRF/CEM	0.10551	0.576917	1.60469	0.184123	0.331832	0.0261245	0.563125	-0.101275	0.104487	0.248219	0.541704	0.939619	0.356026	0.875177	0.370143	0.537945	1.66744	3.15812
CCRF/CEM	-0.0584886	0.416973	1.55068	0.0557605	0.177248	-0.0746879	0.337858	-0.261219	-0.0109954	0.0989896	0.353339	0.753047	0.214579	0.736954	0.19173	0.403464	1.4683	6.19505
CCRF/CEM	-0.0486625	0.440909	1.33074	0.0696681	0.145818	-0.0846002	0.509203	-0.213959	0.00302947	0.171434	0.523616	0.662852	0.302764	0.730459	0.160769	0.382557	1.36905	0.766115
CCRF/CEM	0.0203613	0.375664	1.17826	0.0791812	0.0777312	-0.0861861	0.449787	-0.135489	0.182985	0.158664	0.351603	0.745543	0.197281	0.649335	0.203577	0.37767	1.31608	2.01415
Mean	0.0046801	0.452616	1.41609	0.0971833	0.183157	-0.0548374	0.464993	-0.177985	0.0698765	0.169327	0.442566	0.775265	0.267662	0.747981	0.231555	0.425409	1.45522	3.03336
Standard Deviation	0.0758251	0.0871395	0.197934	0.0587525	0.107468	0.0542139	0.0965726	0.0728296	0.0912875	0.0613443	0.104296	0.116941	0.0748591	0.093699	0.0941384	0.0758533	0.154916	2.32315
HL-60	-0.0920515	0.364551	0.293804	-0.131356	-0.0920515	0.0845763	0.0437551	0.0265333	0.11227	-0.0241089	0.207904	-0.238824	-0.199971	-0.0931265	-0.0604807	-0.177832	-0.213959	-0.585027
HL-60	-0.171985	0.748808	0.319314	0.00302947	-0.0177288	0.155943	0.0588055	0.217484	0.253822	0.062582	0.252368	-0.385103	-0.114074	-0.0846002	0.0224284	-0.149354	-0.129596	0.929061
HL-60	-0.238072	0.619406	0.278296	-0.00833099	0.0484418	0.211121	0.0976043	0.0982975	0.237544	0.062582	0.125156	-0.289883	-0.109579	-0.0486625	0.109579	-0.093665	-0.146302	1.66788
HL-60	-0.145087	0.669782	0.309417	0.024075	0.0484418	0.180699	0.127753	0.186956	0.370513	0.107549	0.224015	-0.301899	-0.129596	-0.0909791	0.0557605	-0.123205	-0.0925886	-0.0357404
Mean	-0.161799	0.600637	0.300208	-0.0281455	-0.00322416	0.158085	0.0819794	0.132318	0.243537	0.0521511	0.20236	-0.303927	-0.138305	-0.0793421	0.0318217	-0.136014	-0.145611	0.494044
Standard Deviation	0.103092	0.459406	0.502074	0.112975	0.198029	0.108776	0.208154	0.156618	0.220683	0.0714536	0.307321	0.545188	0.150656	0.300362	0.114487	0.404494	0.600189	1.67609
HL-60/MX1	0.134177	-0.360514	-0.133122	-0.0840728	0.439175	0.16643	-0.462181	-0.108463	-0.0925886	0.0678145	-0.462181	-0.307153	0.0824263	-0.0105502	-0.390406	-0.0438316	0.30963	-0.950782
HL-60/MX1	0.106531	-0.425969	-0.246417	-0.125518	0.954869	0.232996	-0.482804	-0.20621	-0.0883098	-0.0213631	-0.447332	-0.281498	0.0228406	0.0203613	-0.4698	-0.076238	0.225568	-2
HL-60/MX1	0.106531	-0.423659	-0.233587	-0.125518	0.954869	0.232996	-0.482804	-0.20621	-0.0883098	-0.0213631	-0.447332	-0.293282	0.0228406	0.0203613	-0.4698	-0.076238	0.225568	-2
Mean	0.115746	-0.40338	-0.204375	-0.111703	0.782971	0.210807	-0.47593	-0.173627	-0.0897361	0.0083628	-0.452281	-0.293978	0.0427025	0.0100575	-0.443335	-0.0654359	0.253589	-1.65026
Standard Deviation	0.0159616	0.0371417	0.0620397	0.0239285	0.297736	0.0384319	0.0119068	0.0564343	0.00247037	0.0514867	0.00857314	0.0128415	0.0344018	0.0178467	0.0458386	0.0187099	0.0485335	0.605766
HL-60/MX2	-0.316053	-0.517126	-0.279841	-0.481486	-0.069051	-0.434152	-0.443697	-0.194499	-0.189096	-0.226214	-0.866461	-0.100727	-0.621602	-0.462181	-0.357535	-0.416801	-0.759451	-2.30103
HL-60/MX2	-0.321482	-1.23657	-0.50307	-0.801343	0.0094509	-0.856985	-0.681937	-0.455932	-0.554396	-0.423659	-1.38722	0.0132587	-0.974694	-0.688246	-0.69037	-0.669586	-1.04096	-1.57503
HL-60/MX2	-0.378824	-0.568636	0.345374	0.621384	0.0595634	-0.316053	-0.242604	-0.238072	0.597476	-0.220404	-0.866461	-0.194499	0.193959	-0.369572	-0.218245	0.776265	-0.60206	-1.85387
HL-60/MX2	-0.341035	-0.468521	0.135451	1.19335	-0.0357404	-0.340084	-0.301899	-0.187755	1.13792	-0.167491	-0.790485	-0.140261	0.741782	-0.327902	-0.266803	1.40865	-0.647817	-1.60206
Mean	-0.339348	-0.697714	-0.0755217	0.132976	-0.00894426	-0.486819	-0.417534	-0.269065	0.247977	-0.259442	-0.977656	-0.105557	-0.165139	-0.461975	-0.383238	0.274631	-0.762572	-1.833
Standard Deviation	0.0284198	0.313118	0.333993	0.808308	0.0483801	0.218225	0.169237	0.109603	0.661247	0.0975323	0.238485	0.0762489	0.673646	0.139385	0.184235	0.852534	0.170618	0.291278
U266B1	0.295787	-0.0877779	0.531607	-0.00833099	0.449633	0.303196	0.340642	-0.0846002	0.0161974	0.0629578	0.237041	0.31471	0.18327	0.453165	0.0972573	0.284205	0.324694	-0.00436481
U266B1	0.421933	0.246991	0.640183	0.0909631	0.551328	0.3485	0.457579	0.0269416	0.0652061	0.0791812	0.45667	0.623663	0.175512	0.480294	0.208979	0.317018	0.472756	0.0891984
U266B1	0.436004	0.388101	0.65215	0.119915	0.585235	0.356599	0.493458	0.0648322	0.0979511	0.102091	0.522705	0.643453	0.162863	0.471292	0.296665	0.302114	0.440122	0.112605
U266B1	0.356599	0.193125	0.564666	0.06032	0.447003	0.356599	0.428297	0.024075	0.0874265	0.107549	0.389698	0.431364	0.210586	0.446226	0.165541	0.343606	0.411451	0.065953
Mean	0.377581	0.18511	0.597151	0.0657169	0.5083	0.341224	0.429994	0.00781217	0.0666953	0.0879447	0.401528	0.503297	0.183058	0.462744	0.192111	0.311736	0.412256	0.0658479
Standard Deviation	0.0645775	0.199639	0.0583894	0.0550365	0.070639	0.0256376	0.0652565	0.0643473	0.0363271	0.0207009	0.122366	0.157978	0.0201876	0.0157656	0.083505	0.025127	0.0635205	0.0505348
SANGUINARINE IC50

## Sheet: SANGUINARINE IC90
	B2M	BAD	BAK1	BAX	BCL2	BCL2L1	BCL2L2	BID	BIK	BNIP1	BNIP2	BNIP3	CASP3	CASP8	CASP9	MCL1	PMAIP1	TP53
CEM/C1	-0.216811	-0.619789	-0.140261	-0.365523	-0.428291	-0.216096	-0.378824	-0.126679	-0.576754	-0.0675262	-0.701147	-0.610834	-0.120331	-0.164944	-0.222573	-0.181115	-0.306273	-0.239578
CEM/C1	-0.244125	-0.160522	0	-0.191789	-0.30103	-0.158015	-0.178486	-0.0639892	-0.276544	-0.0347983	-0.294136	-0.60206	-0.120904	-0.173277	-0.143271	-0.192465	-0.249492	-0.161151
CEM/C1	-0.319664	-0.35164	0.644044	-0.294992	-0.134896	-0.128427	-0.273273	-0.118045	-0.209715	-0.0757207	-0.39794	-0.467246	-0.0695604	-0.0888424	-0.266803	1.38686	-0.251812	-0.156767
CEM/C1	-0.244125	-0.160522	0	-0.191789	-0.28567	-0.158015	-0.159894	-0.0741724	-0.276544	-0.0985417	-0.294992	-0.60206	-0.122053	-0.170696	-0.143271	-0.196543	-0.254145	-0.165579
Mean	-0.256182	-0.323118	0.125946	-0.261023	-0.287472	-0.165138	-0.247619	-0.0957215	-0.334889	-0.0691467	-0.422054	-0.57055	-0.108212	-0.14944	-0.19398	0.204183	-0.26543	-0.180769
Standard Deviation	0.0442373	0.217334	0.351671	0.0849721	0.120134	0.0367238	0.100578	0.0312412	0.164292	0.0263927	0.192338	0.0689936	0.0257777	0.0405483	0.061274	0.788475	0.0272946	0.0393706
J45.01	-0.0150229	-0.224026	0.174351	-0.0726296	0.429106	0.00130093	-0.116339	0.238799	0.310481	0.148294	0.00732095	0.77364	0.15351	0.174932	0.197281	0.128399	0.286905	-0.651695
J45.01	0.0852906	-0.233587	0.173769	0.0199467	0.482302	0.0515384	0.496376	0.0338257	0.26031	0.136086	0.133219	0.324077	0.262688	0.326541	0.0685569	0.210853	0.160769	0.0874265
J45.01	-0.104577	-0.434152	0.283753	-0.137272	0.532117	-0.139662	-0.325139	0.405858	0.440594	0.247973	-0.30103	0.960994	0.064458	0.215638	0.31639	0.0863598	0.283075	-1.02228
J45.01	-0.0893756	-0.396856	0.255031	-0.0996329	0.63819	-0.0510982	-0.235077	0.351796	0.446226	0.245759	-0.09691	1.04423	0.10551	0.252853	0.29292	0.16465	0.386142	-0.987163
Mean	-0.0309213	-0.322155	0.221726	-0.0723971	0.520429	-0.0344802	-0.0450446	0.25757	0.364403	0.194528	-0.0643499	0.775734	0.146542	0.242491	0.218787	0.147566	0.279223	-0.643427
Standard Deviation	0.086795	0.10893	0.056276	0.0670274	0.0890651	0.0816881	0.370938	0.164602	0.0935292	0.0606467	0.18371	0.321666	0.0855568	0.0644389	0.112626	0.0529488	0.0922623	0.515072
CCRF/CEM	0.287354	0.725095	1.5267	0.448088	0.924796	0.542825	0.420286	0.230449	0.134496	0.347915	0.614264	0.820924	0.503791	0.762604	0.698275	0.717171	1.28623	3.55413
CCRF/CEM	0.123525	0.565139	1.5146	0.319938	0.770263	0.44917	0.198382	0.0895519	0.0195317	0.198107	0.426023	0.63266	0.362294	0.624385	0.519959	0.582745	1.08707	6.59106
CCRF/CEM	0.1329	0.590284	1.25273	0.333447	0.744606	0.434249	0.326745	0.117271	0.0253059	0.278754	0.587711	0.550351	0.451786	0.602494	0.488833	0.561936	0.987845	1.16628
CCRF/CEM	0.201943	0.523876	1.10027	0.343212	0.663418	0.435207	0.232742	0.182415	0.19173	0.279667	0.424065	0.626853	0.350636	0.593508	0.531734	0.556905	0.934852	2.37993
Mean	0.18643	0.601099	1.34858	0.361171	0.775771	0.465363	0.294539	0.154922	0.0927659	0.276111	0.513016	0.657697	0.417127	0.645748	0.5597	0.604689	1.074	3.42285
Standard Deviation	0.0758261	0.087079	0.208276	0.0587247	0.10929	0.0520899	0.0998575	0.0636422	0.0845566	0.0612647	0.102161	0.1151	0.0733477	0.0789758	0.0941391	0.0758175	0.154917	2.32627
HL-60	0.0700379	-0.0867161	0.0678145	-0.0433514	-0.0186345	-0.0574959	0.169968	0.0145205	-0.00568285	0.00389117	0.134177	0.222716	-0.0136762	0.0277572	-0.00612309	-0.0287242	-0.032452	-1.07572
HL-60	0.0269416	0.328787	0.123198	0.145507	0.0941216	0.0301948	0.148603	0.234264	0.147058	0.111599	0.172019	0.101059	0.0958665	0.0557605	0.165244	0.0216027	0.0561423	0.474216
HL-60	-0.0385789	0.199481	0.06032	0.133858	0.160168	0.0831441	0.183555	0.0996806	0.131298	0.111599	0.0417873	0.190332	0.100026	0.091667	0.252368	0.0773679	0.0394141	1.21304
HL-60	0.0538464	0.249932	0.113275	0.166726	0.118265	0.0599419	0.28713	0.201943	0.30963	0.147985	0.143639	0.183555	0.0888446	0.0534626	0.198382	0.0476642	0.0930713	-0.496209
Mean	0.0280618	0.172871	0.0911518	0.100685	0.08848	0.0289462	0.197314	0.137602	0.145576	0.0937684	0.122906	0.174416	0.0677651	0.0571618	0.152468	0.0294777	0.0390439	0.0288314
Standard Deviation	0.165636	0.388088	0.52983	0.226336	0.399178	0.230228	0.25941	0.146498	0.258694	0.13193	0.341903	0.523822	0.188313	0.286308	0.267077	0.380828	0.483384	1.85216
HL-60/MX1	-0.423659	-0.226945	-0.289037	-0.306273	-0.0931265	-0.0209071	-0.645892	-0.414539	0.150449	-0.194499	-0.812479	-0.322393	-0.545155	-0.354578	-0.331614	-0.455932	-0.310691	-1.20761
HL-60/MX1	-0.369572	-0.213959	-0.294992	-0.278189	0.498999	0.00389117	-0.590067	-0.441291	0.214049	-0.20412	-0.74958	-0.223299	-0.533132	-0.279841	-0.322393	-0.416801	-0.316953	-2.1549
HL-60/MX1	-0.369572	-0.217527	-0.303644	-0.278189	0.498999	0.00389117	-0.590067	-0.441291	0.214049	-0.20412	-0.74958	-0.235824	-0.533132	-0.279841	-0.322393	-0.416801	-0.316953	-2.1549
Mean	-0.387601	-0.219477	-0.295891	-0.287551	0.301624	-0.00437492	-0.608675	-0.432374	0.192849	-0.200913	-0.770546	-0.260505	-0.53714	-0.304753	-0.325467	-0.429845	-0.314866	-1.83914
Standard Deviation	0.0312269	0.00670922	0.00734473	0.0162141	0.341864	0.0143173	0.0322304	0.0154454	0.0367191	0.0055546	0.0363149	0.053961	0.00694134	0.0431494	0.00532377	0.0225921	0.00361526	0.54692
HL-60/MX2	0.105169	-0.595166	-0.16813	-0.319664	0.1529	-0.454693	-0.246417	0.0149403	-0.404504	-0.0199966	-0.585027	0.109241	-0.324222	-0.270835	-0.357535	-0.20412	-0.137869	-2
HL-60/MX2	0.100715	-1.31876	-0.393619	-0.640165	0.23096	-0.876148	-0.482804	-0.255707	-0.761954	-0.217527	-1.11351	0.220108	-0.677781	-0.497573	-0.69037	-0.455932	-0.415669	-1.57503
HL-60/MX2	-0.0268721	-0.694649	0.377852	0.747567	0.232996	-0.318759	-0.197226	-0.0958256	0.396025	-0.0660068	-0.575118	-0.033389	0.443576	-0.20621	-0.250264	0.943297	-0.0872467	-1.58503
HL-60/MX2	0.0111474	-0.595166	0.201124	1.31956	0.137987	-0.342944	-0.255707	-0.0452752	0.936514	-0.0132283	-0.498941	0.0187005	0.991315	-0.164309	-0.298432	1.5757	-0.131944	-1.33724
Mean	0.0475399	-0.800935	0.00430686	0.276826	0.18871	-0.498136	-0.295539	-0.0954669	0.0415202	-0.0791898	-0.693149	0.0786651	0.108222	-0.284732	-0.39915	0.464735	-0.193182	-1.62432
Standard Deviation	0.0658542	0.301712	0.302635	0.79145	0.0435933	0.224188	0.110378	0.100481	0.665431	0.0824103	0.24497	0.0962976	0.651368	0.12861	0.172375	0.830399	0.129935	0.238497
U266B1	0.124504	-0.227678	0.123198	-0.0362122	0.174932	0.345644	0.101747	-0.0861861	-0.0433514	-0.112946	-0.122629	0.686368	0.0464952	0.165838	0.0433623	0.15351	0.100371	-0.17134
U266B1	0.244772	0.104487	0.221936	0.0484418	0.278067	0.472501	0.257918	0.0236639	-0.0204516	-0.0467237	0.113609	0.97109	0.00987563	0.142076	0.157154	0.175222	0.241795	-0.093665
U266B1	0.258877	0.245513	0.218798	0.0777312	0.311966	0.399939	0.296446	0.064458	0.0128372	-0.025028	0.177536	0.983626	-0.00305075	0.1329	0.245019	0.160168	0.208979	-0.0705811
U266B1	0.179552	0.0503798	0.146438	0.0182843	0.161368	0.511012	0.178401	0.0115704	0.0170333	-0.079355	0.0468852	0.778874	0.0629578	0.147985	0.113943	0.201943	0.180413	-0.117475
Mean	0.201926	0.0431753	0.177592	0.0270613	0.231583	0.432274	0.208628	0.00337655	-0.00848312	-0.0660131	0.0538505	0.85499	0.0290695	0.1472	0.13987	0.172711	0.182889	-0.113265
Standard Deviation	0.0621125	0.198421	0.0503109	0.048666	0.0747478	0.0738652	0.0865615	0.0638517	0.0286629	0.0384384	0.12918	0.146348	0.0308339	0.0138891	0.0843425	0.0215005	0.0604595	0.0431915
SANGUINARINE IC90

## Sheet: BERBERIS THUNBERGII DC. EXTRACT
	B2M	BAD	BAK1	BAX	BCL2	BCL2L1	BCL2L2	BID	BIK	BNIP1	BNIP2	BNIP3	CASP3	CASP8	CASP9	MCL1	PMAIP1	TP53
CEM/C1	0.342324	-0.77904	-0.52163	-0.24831	0.817635	-0.474175	0.0892687	-0.283597	-0.245858	-0.283098	-0.461867	-0.248535	-0.351446	-0.160812	-0.213094	-0.163349	0.120583	-3
J45.01	0.449641	-0.156594	1.7605	1.06007	0.612002	0.193599	0.248283	0.662502	0.131493	0.541956	-1.06051	1.59349	-0.0694829	-0.493302	1.83535	0.0233563	0.268247	-0.688887
CCRF/CEM	0.41671	-0.282349	-0.0238141	0.0872994	0.225921	0.0843125	0.213292	0.260276	0.353965	0.320471	-0.234055	0.464024	0.281025	0.245861	0.198115	0.2185	0.27287	0.474066
HL60	0.255978	-0.135007	1.62437	0.348827	-0.428462	-0.843259	0.0766991	-0.299027	-1.23945	-0.00657766	-0.635984	0.50773	-1.08729	-0.64906	1.21393	-0.864015	0.176971	0.93743
HL-60/MX1	0.0476274	-0.466592	-0.083395	-0.145971	0.658165	0.126959	-0.389602	-0.350029	-0.027521	-0.0266363	-0.723438	-0.0837843	-0.170211	-0.0767266	-0.302344	-0.0485293	0.142349	-2.28671
HL-60/MX2	0.131399	-0.281642	0.165563	0.77674	0.165103	-0.0796403	-0.0432107	-0.036353	0.622298	0.0958718	-0.32554	0.0605141	0.71392	0.0543533	-0.137535	0.961998	0.0413186	-2.31169
U266B1	0.43754	-0.31712	-0.224987	0.328589	-0.0067919	0.122863	-0.137477	0.0206783	0.431942	-0.0240833	-0.297756	-0.611246	0.126439	0.218253	0.110692	0.239616	-0.101895	0.0841499
